# Supplementary material for: Methodological panorama of clinical trials for diabetic foot ulcers: a scope review of design, implementation and reporting
Source: Front Endocrinol (Lausanne). 2025 Nov 24;16:1710850. doi: 10.3389/fendo.2025.1710850 (PMC12682631; doi:10.3389/fendo.2025.1710850)
Supplement: Supplementary Table 1 — Included papers information, Supplementary Table 2 Search strategy. [file Table1.xlsx]

## Sheet: ClinicalTrials 
NCT	Title	The unit of request	Superintendent	Registration Time	Country
NCT00034788	A Study on the Efficacy and Safety of Long-Term Treatment and Re-Treatment of Lower Extremity Diabetic Ulcers With REGRANEX	Johnson & Johnson Pharmaceutical Research & Development, L.L.C.		2002-05-02
NCT00044746	Study Evaluating the Safety and Efficacy of Piperacillin/Tazobactam and Ampicillin/Sulbactam in Patients With Diabetic Foot Infections	Wyeth is now a wholly owned subsidiary of Pfizer		2002-09-04
NCT00069446	A Study Evaluating Topical Recombinant Human Vascular Endothelial Growth Factor (Telbermin) for Induction of Healing of Chronic, Diabetic Foot Ulcers	Genentech, Inc.		2003-09-25	United States
NCT00134550	Improving Diabetic Foot Ulcers With Atorvastatin	Asker & Baerum Hospital		2005-08-23	Norway
NCT00235196	Evaluation of the Clinical Effectiveness of a Collagen-ORC Antimicrobial Matrix in Full-Thickness, Neuropathic Diabetic Foot Ulcers	Ethicon， Inc		2005-10-06	United States
NCT00292357	Local Application of Autologous Bone Marrow Cells for Treatment of Chronic Diabetic Ulcers	Heidelberg University		2006-02-14	Germany
NCT00312364	Safety and Efficacy Study of MRE0094 to Treat Chronic, Neuropathic, Diabetic Foot Ulcers	Pfizer		2006-04-06	United States
NCT00316537	Safety and Preliminary Efficacy Study of Nicotine Gel to Treat Diabetic Foot Ulcers		CoMentis	2006-04-17	United States
NCT00318214	Safety and Efficacy Study of MRE0094 to Treat Large, Single or Multiple, Chronic, Neuropathic, Diabetic Foot Ulcers	Pfizer		2006-04-24	United States
NCT00351767	A Study to Assess the Effect of Topical Recombinant Human Vascular Endothelial Growth Factor for Induction of Healing of Diabetic Foot Ulcers	Genentech, Inc.		2006-07-11
NCT00366132	Safety & Efficacy Study for the Use of Extracorporeal Shockwaves in the Treatment of Diabetic Foot Ulcers	Tissue Regeneration Technologies		2006-08-17	United States
NCT00366249	Study Evaluating the Safety and Efficacy of a Once-daily Dose of Tigecycline vs Ertapenem in Diabetic Foot Infections (DFI) With a Substudy in Patients With Diabetic Foot Infections Complicated by Osteomyelitis.	Wyeth is now a wholly owned subsidiary of Pfizer		2006-08-17	United States
NCT00368693	Efficacy and Safety Study of Dermal-Living Skin Replacement to Treat Diabetic Foot Ulcers	University of California, Davis		2006-08-24	United States
NCT00389636	TheraGauze™ Alone and Regranex®Gel 0.01% Plus TheraGauze™ in the Treatment of Wagner Stage I Diabetic Foot Ulcers	Solsys Medical LLC		2006-10-18	United States
NCT00393510	Herbal Preparation Used as Adjuvant Therapy on Diabetic Ulcers	Chinese University of Hong Kong		2006-10-26	China
NCT00428727	Clinical Trial for the Treatment of Diabetic Foot Ulcers Using a Nitric Oxide Releasing Patch: PATHON	Fundación Cardiovascular de Colombia		2007-01-26	Colombia
NCT00432965	Randomized, Controlled Multicenter Trial of Vacuum Assisted Closure Therapy™ in Diabetic Foot Ulcers	KCI USA, Inc		2007-02-06	United States
NCT00434538	BST-DERMON Versus Standard of Care in the Treatment of Diabetic Foot Ulcers	BioSyntech Canada Inc.		2007-02-09	Canada
NCT00448903	Clinical Trial to Evaluate the Efficacy and Safety of Sodium Bemiparin for Treatment of Diabetic Foot Ulcers	Rovi Pharmaceuticals Laboratories		2007-03-15	Croatia
NCT00463671	Hyperbaric Oxygen, Oxidative Stress, NO Bioavailability and Tissue Oxygenation	Assaf-Harofeh Medical Center		2007-04-18	Israel
NCT00475202	Hyperbaric Oxygen Therapy and Angiogenesis in Diabetic Patients With Foot Ulcers	Assaf-Harofeh Medical Center		2007-05-16	Israel
NCT00477022	The Effects of Vacuum-Compression Therapy on the Healing of Diabetic Foot Ulcers	Zahedan University of Medical Sciences		2007-05-21	Iran, Islamic Republic of
NCT00493051	Phase 2b Study of GAM501 in the Treatment of Diabetic Ulcers of the Lower Extremities	Tissue Repair Company		2007-06-25	United States
NCT00512538	Apligraf Versus Standard Therapy in the Treatment of Diabetic Foot Ulcers	Organogenesis		2007-08-03
NCT00516958	Pilot Study of the Safety and Clinical Efficacy of Topical Dermacyn™ Wound Care to Treat Mild Diabetic Foot Infections	Oculus Innovative Sciences, Inc.		2007-08-14	United States
NCT00521937	Efficacy and Safety Study of DERMAGEN® vs Conventional Treatment to Treat Diabetic Neuropathic Foot Ulcer	Laboratoires Genévrier		2007-08-27	France
NCT00536744	Effectiveness of dermaPACE™ Device and Standard Treatment Compared to Standard Treatment Alone for Diabetic Foot Ulcers	SANUWAVE， Inc.		2007-09-26	United States
NCT00537498	Urokinase Therapy in Diabetic Foot Syndrome	medac GmbH		2007-09-28	Germany
NCT00605189	A Trial Examining Cellular Energetics Related to Various Wound Treatment Therapies	KCI USA, Inc		2007-12-20	United States
NCT00632008	Soluble Beta-glucan (SBG) as Treatment for Diabetic Foot Ulcers	Biotec Pharmacon ASA		2008-02-29	United Kingdom
NCT00638872	Polydeoxyribonucleotide -Placentex Mastelli(Pdrn) for the Treatment of Diabetic Ulcers	University of Messina	Francesco Squadrito	2008-03-12	Italy
NCT00685698	Safety and Efficacy Study of TG-873870 (Nemonoxacin) in Diabetic Foot Infections	TaiGen Biotechnology Co., Ltd.		2008-05-22	United States
NCT00709514	Clinical Evaluation of DCB-WH1 in Healing of Chronic Diabetic Foot Ulcers	Oneness Biotech Co., Ltd.		2008-06-27	Taiwan
NCT00711217	Evaluation of a Medical Food for Chronic Wounds	Abbott Nutrition		2008-06-23	United States
NCT00761176	A Pilot Study of the Provant Therapy System in Subjects With Diabetic Foot Ulcers	Regenesis Biomedical, Inc.		2008-09-25	United States
NCT00764361	Safety Study of Topical Doxycycline Gel for Adult Diabetic Lower Extremity Ulcers	NanoSHIFT LLC		2008-10-01	United States
NCT00770939	Evaluation of the Effect of Vivostat Platelet Rich Fibrin(PRF) in the Treatment of Diabetic Foot Ulcers	Vivostat		2008-10-09	Denmark
NCT00776854	Bioburden Reduction of Diabetic Foot Ulcer	Nomir Medical Technologies		2008-10-18	United States
NCT00796744	Safety and Efficacy Study of DSC127 in Treating Subjects With Diabetic Ulcers	US Biotest, Inc.		2008-11-20	United States
NCT00804414	Efficacy and Safety Study of Soluble Beta-1,3/1,6-glucan (SBG) Versus Placebo in Chronic Diabetic Foot Ulcers	Biotec Pharmacon ASA		2008-12-05	Spain
NCT00820703	The ASCEND Study: A Study to Investigate the Safety and Clinical Effect of Nexagon to Treat Slow Healing Diabetic Foot Ulcers	OcuNexus Therapeutics, Inc.		2009-01-08	New Zealand
NCT00823225	Urokinase Therapy in Patients With Diabetic Foot Syndrome		medac GmbH		Germany
NCT00839865	Trial of Herb Yuyang Ointment to Diabetic Foot Ulcer	Guiyang No.1 People's Hospital		2009-02-09	China
NCT00847730	Evaluating the Ease of Use of a VAC GranuFoam Bridge Dressing on Diabetic Foot Ulcers Receiving VAC Negative Pressure Wound Therapy	KCI USA, Inc		2009-02-17	United States
NCT00859599	Monochromatic Phototherapy on Diabetic Foot Ulcers	Biolight AB		2009-02-27	Sweden
NCT00871312	Evaluation of Topical Wound Oxygen (two2) Therapy	AOTI Ltd		2009-03-26	United States
NCT00915486	A Dose Finding Study of Topically Applied I-020201 as an Adjunct to Good Standard-of-care in Patients With Chronic Diabetic Foot Ulcers	Kuros Biosurgery AG		2009-06-05	Czech Republic
NCT00926068	Safety and Efficacy of HO/03/03 10μg in the Treatment of Plantar Neuropathic Diabetic Foot Ulcers	HealOr		2009-06-22	United States
NCT00953186	Hyperbaric Oxygen Therapy as Adjunctive Treatment of Chronic Diabetic Foot Ulcers	Mrs. Thelma Zoegas Foundation		2009-07-28	Sweden
NCT00954343	Shockwave Treatment of Diabetic Foot Ulcer: Step I	Technical University of Munich		2009-07-31	Germany
NCT00955669	Comparison of Autologous Mesenchymal Stem Cells and Mononuclear Cells on Diabetic Critical Limb Ischemia and Foot Ulcer	Third Military Medical University		2009-08-04	China
NCT00958711	The Mechanism of Action of the Unite Biomatrix in Diabetic Foot Ulcer	Baxter Healthcare Corporation		2009-08-11	United States
NCT01005264	Removable Walker for Neuropathic Ulcers	IRCCS Multimedica		2009-10-19	Italy
NCT01013792	A Comparison of an Investigational Dressing to Tegaderm Matrix Wound Dressing in the Management of Diabetic Foot Ulcers	Solventum US LLC		2009-11-13	United States
NCT01056198	Santyl vs. Sharp Debridement of Diabetic Foot Wounds	Healthpoint		2010-01-25	United States
NCT01060670	A Safety and Efficacy Study of INTEGRA® Dermal Regeneration Template for the Treatment of Diabetic Foot Ulcers	Integra LifeSciences Corporation		2010-01-31	United States
NCT01065337	Induced Wound Healing by Application of Expanded Bone Marrow Stem Cells in Diabetic Patients With Critical Limb Ischemia	Ruhr University of Bochum	Diethelm Tschoepe	2010-02-08	Germany
NCT01068171	Developing a Diabetic Foot Ulcer Protocol	The University of Texas Health Science Center, Houston		2010-02-11	United States
NCT01082445	Effects of N-acetylcysteine on Diabetic Foot Oxygenation	University of Turin, Italy	Valentino Martina	2010-03-04	Italy
NCT01098357	Comparative Study of 3 Dose Regimens of BioChaperone to Becaplermin Gel for the Treatment of Diabetic Foot Ulcer	Virchow Group		2010-04-01	India
NCT01105884	Clinical and Cost Effectiveness of Different Dressing Materials in Diabetic Foot Ulcers	M.V. Hospital for Diabetes		2010-04-16	India
NCT01108120	The Therapeutical Role of Continuous Intra-femoral Artery Infusion of Urokinase on Diabetic Foot Ulcers	Wuhan General Hospital of Guangzhou Military Command	Xiang Guang-da	2010-04-19	China
NCT01133600	Outpatient Treatment of Gram Positive Wound Infections in the Diabetic Foot: A Pharmaco-economic Comparison of Daptomycin vs. Vancomycin Based Regimens	Clinical Alliance for Research & Education - Infectious Diseases, LLC.	Donald Poretz	2010-05-28	United Kingdom
NCT01143714	A Study to Look at the Effects of Four Weeks of Treatment on the Healing of Diabetic Foot Ulcers	Healthpoint		2010-06-11	United States
NCT01199783	Application of Daptomycin in MRSA Infected Diabetic Foot in Comparison to Vancomycin Treatment	Ruhr University of Bochum	Diethelm Tschoepe	2010-04-29	Germany
NCT01217463	The TRAfermin in Neuropathic Diabetic Foot Ulcer Study - Southern Europe The TRANS-South Study	Olympus Biotech Corporation		2010-10-07	Czech Republic
NCT01217476	The TRAfermin in Neuropathic Diabetic Foot Ulcer Study - Northern Europe The TRANS-North Study	Olympus Biotech Corporation		2010-10-07	Belgium
NCT01221207	Instant Total Contact Cast to Heal Diabetic Foot Ulcers	University of Texas Southwestern Medical Center	Larry Lavery	2010-10-13	United States
NCT01228500	The Use of Bioscaffolds in Conjunction With Negative Pressure Therapy: A Prospective Randomized Double-Blinded Trial	Integra LifeSciences Corporation		2010-10-25	United States
NCT01228526	A Multicenter, Prospective, Observational Study With PriMatrix for the Treatment of Neuropathic Diabetic Foot Ulcers	Integra LifeSciences Corporation		2010-10-25	United States
NCT01270633	A Study With Primatrix Dermal Repair Scaffold For The Treatment Of Diabetic Foot Ulcers	Integra LifeSciences Corporation		2011-01-04	United States
NCT01342497	Oral BBR-012 in the Treatment of Diabetic Foot Ulcers, Proof of Concept Study	Bridge BioResearch Ltd.		2011-04-12	United Kingdom
NCT01350102	The Relationship of Hemoglobin A1c and Diabetic Wound Healing	Milton S. Hershey Medical Center	Susan Hassenbein	2011-05-04	United States
NCT01353937	Endogenous Progenitors Cell Therapy for Diabetic Foot Ulcers	NYU Langone Health		2011-05-12	United States
NCT01370616	Ertapenem Sodium (MK-0826) Versus Piperacillin/Tazobactam Sodium for the Treatment of Diabetic Foot Infections in Chinese Adults (MK-0826-061)	Merck Sharp & Dohme LLC		2011-06-08
NCT01371318	Online Wound Electronic Medical Record (OWEMR) to Decrease Amputations in Diabetics	NYU Langone Health	Stephen Warren	2011-06-09	United States
NCT01389362	The Healing Effect of a Two-Herb Recipe on Foot Ulcer in Chinese Patients With Type 2 Diabetes	Chinese University of Hong Kong		2011-07-06	China
NCT01396837	Safety Trial of the RedDress Wound Care System (RD1) in Management of Texas 1a or 2a Neuropathic Diabetic Foot Ulcers.	RedDress Ltd.		2011-07-05	United States
NCT01408277	Using Santyl on Diabetic Foot Ulcers	Healthpoint		2011-08-02	United States
NCT01421966	Evaluation of CureXcell® in Treating Lower Extremity Chronic Ulcers in Adults With Diabetes	Macrocure Ltd.		2011-08-21	United States
NCT01427569	Efficacy Study of IZN-6D4 Gel for the Treatment of Diabetic Foot Ulcers	Izun Pharma Ltd		2011-08-31	Israel
NCT01474473	Efficacy Of CACIPLIQ20 On Diabetic Ulcers In Patients Wearing An Nonremovable, Windowed, Fiberglass Cast Boot	Organ, Tissue, Regeneration, Repair and Replacement		2011-10-31	France
NCT01490879	A Study to Investigate the Safety and Clinical Effect of Nexagon® as a Topical Treatment for Subjects With a Diabetic Foot Ulcer (DUNE)	OcuNexus Therapeutics, Inc.		2011-12-11	United States
NCT01493895	Study Assessing Safety and Efficacy of B-cure Laser Treating Diabetic Chronic Wounds	Hadassah Medical Organization		2011-12-15	Israel
NCT01537016	WOUNDCHEK Protease Status Point of Care (POC) Diagnostic Test on DFU	Systagenix Wound Management		2012-02-16	United States
NCT01586481	Off- Loading Shoe to Improve Healing and Prevention of Recurrence of Neuropathic Diabetic Plantar Foot Ulcers	Assistance Publique - Hôpitaux de Paris		2012-04-25	France
NCT01590758	Pexiganan Versus Placebo Control for the Treatment of Mild Infections of Diabetic Foot Ulcers	Dipexium Pharmaceuticals， Inc.		2012-04-27	United States
NCT01594762	Pexiganan Versus Placebo Control for the Treatment of Mild Infections of Diabetic Foot Ulcers	Dipexium Pharmaceuticals, Inc.		2012-05-07	United States
NCT01596920	Grafix® DFU: Open-Label Extension Option to Evaluate Safety & Efficacy of Grafix® for Chronic Diabetic Foot Ulcers	Osiris Therapeutics		2012-03-14	United States
NCT01608425	Ulcer Monitoring in Diabetes Mellitus	Odense University Hospital	Johnny Froekjaer	2012-05-24	Denmark
NCT01608776	RESPOND Restoring Equilibrium and Wound Stimulation to Promote Healing Of Non-healing DFUs	Celleration, Inc.		2012-05-29	United States
NCT01645891	A Prospective, Randomized, Double-Blind Multicenter Study Comparing CDO Therapy to Standard MWT in the Treatment of DFUs	Electrochemical Oxygen Concepts, Inc.		2012-07-18	United States
NCT01657474	Comparative Study of Two Application Regimens of Amniotic Membrane Wound Graft In the Management of Diabetic Foot Ulcers	MiMedx Group, Inc.		2012-08-02	United States
NCT01676272	Multi Center Site , Controlled Trial Comparing a Bioengineered Skin Substitute to a Human Skin Allograft	Solsys Medical LLC		2012-08-28	United States
NCT01686139	Safety Study of Stem Cells Treatment in Diabetic Foot Ulcers	Sheba Medical Center	Itzhak Siev-Ner	2012-09-12	Israel
NCT01693133	Trial of Dehydrated Human Amnion/Chorion Membrane (dHACM) In the Management of Diabetic Foot Ulcers	MiMedx Group, Inc.		2012-09-19	United States
NCT01717183	Assessment of the Efficacy and Safety of a New Wound Dressing in the Local Treatment of Diabetic Foot Ulcers	Laboratoires URGO		2012-10-26	France
NCT01729286	Health Economic Assessment of Lower Extremity Diabetic (HEALED) Ulcers With PriMatrix	Integra LifeSciences Corporation		2012-11-13	United States
NCT01813305	CSTC1 for Diabetic Foot Ulcers Phase II Study	Charsire Biotechnology Corp.		2013-03-12	Taiwan
NCT01814267	Medico-economical Assessment of Telemedicine During Chronic Diabetes-related Foot Wound Management	University Hospital, Grenoble		2013-03-15	France
NCT01816633	Effectiveness of AutoloGel Therapy in Diabetic Foot Ulcers	Cytomedix		2013-03-20	United States
NCT01816672	Efficacy of AutoloGel Therapy to Usual and Customary Care in Wagner gd 1 and 2 Diabetic Foot Ulcers.	Cytomedix		2013-03-20	United States
NCT01824407	A Comparison of the dermaPACE® (Pulsed Acoustic Cellular Expression) Device in Conjunction With Standard of Care Versus Standard of Care Alone in the Treatment of Diabetic Foot Ulcers	SANUWAVE， Inc.		2013-04-01	United States
NCT01830348	Phase III Study to Evaluate Efficacy and Safety of DSC127 in Diabetic Foot Ulcers	Integra LifeSciences Corporation		2013-03-15	United States
NCT01835379	Study of Oasis Ultra in Diabetic Foot Ulcers	Healthpoint		2013-04-16	United States
NCT01840085	Open-Label Study in Diabetic Foot Ulcers (DFU), to Evaluate Safety of 0.03% DSC127 Topical Gel in Chronic Use	Integra LifeSciences Corporation		2013-04-23	United States
NCT01849965	Phase 3 Study Evaluating Efficacy and Safety of DSC127 Compared With Vehicle and With Standard-of-care in Diabetic Foot Ulcers	Integra LifeSciences Corporation		2013-05-06	United States
NCT01858545	A Comparative Efficacy Study: Treatment for Non-healing Diabetic Foot Ulcers	Integra LifeSciences Corporation		2013-05-17	United States
NCT01859117	Study of Human Placenta-derived Cells (PDA002) to Evaluate the Safety and Effectiveness in Subjects With PAD and DFU	Celularity Incorporated		2013-05-17	United States
NCT01898923	Evaluate the Efficacy and Safety of ON101 Cream for the Treatment of Chronic Diabetic Foot Ulcers	Oneness Biotech Co., Ltd.		2013-07-08	United States
NCT01912092	Askina Calgitrol Paste Diabetic Foot Ulcers	BBraun Medical SAS		2013-07-25	Italy
NCT01921491	DHACM vs Other Commercially Available Treatments	MiMedx Group, Inc.		2013-08-09	United States
NCT01951859	Effects of a Homeopathic Anti-inflammatory Topical Cream on Ulcers and Neuropathy in the Diabetic Foot	Calvary Hospital, Bronx, NY	Oscar M. Alvarez	2013-09-16	United States
NCT01964521	TITLE: An Open, Non-comparative, Multi-centre Post Marketing Clinical Follow-up (PMCF) Investigation to Evaluate Performance and Safety on Diabetic Foot Ulcer, DFU, When Using Mepilex Transfer Ag as Intended	Molnlycke Health Care AB		2013-09-30	United Kingdom
NCT01982565	Nitric Oxide Generating Gel Dressing in Patients With Diabetic Foot Ulcers	Edixomed Ltd		2013-10-24	United Kingdom
NCT02015910	Januvia (Sitagliptin) in Healing Chronic Diabetic Foot Ulcers	Georgetown University	Paul J. Kim，DPM	2013-12-13	United States
NCT02019082	Electrical Stimulation and Expression of VEGF and NO in Diabetic Foot Ulcer	Tarbiat Modarres University	giti torkaman	2013-10-09	Iran, Islamic Republic of
NCT02036528	Safety and Efficacy of Gentamicin Topical Gel (AppliGel-G) for Treatment of Mild to Moderately Infected Diabetic Foot Ulcers	Royer Biomedical, Inc.		2014-01-10	United States
NCT02052817	Randomized, Prospective Evaluation of the Toad Brace in Plantar Ulcer Off-loading and Healing	Toad Medical Corporation		2014-01-20	United States
NCT02081352	A Comparative Efficacy Study of DermaPure™ to Treat Diabetic Foot Ulcers	TRx Wound Care Limited		2014-03-05	United States
NCT02087215	Effect of Local Application of Boron on Diabetic Foot Ulcers	Bezmialem Vakif University	Mustafa Hasbahceci	2014-01-28	Turkey
NCT02088268	Treatment of PRP on Diabetes Wound	China Medical University Hospital		2014-01-21	Taiwan
NCT02091596	Topical PluroGel N for the Treatment of Mildly Infected Diabetic Foot Ulcers	PluroGen Therapeutics, Inc		2014-03-12	United States
NCT02091778	Open, Non-comparative, Multi-centre Post Marketing Clinical Follow-up Investigation to Evaluate Performance and Safety on Diabetic Foot Ulcer, DFU When Using Fast Gelling Dressing as Intended.	Molnlycke Health Care AB		2014-03-18	United Kingdom
NCT02097615	Diabetic Foot Ulcer. Effectiveness of Chlorhexidine Gluconate 0.125 % Compared With Sterile Deionized Water	Universidad de Guanajuato	Alejandro E. Macias	2014-03-24	Mexico
NCT02111291	Santyl Applications to Diabetic Foot Ulcers	Healthpoint		2014-04-09	United States
NCT02123628	Antibiotic Treatment Duration for Non-Surgically-Treated Diabetic Foot Osteomyelitis	Tourcoing Hospital		2014-04-15	France
NCT02131961	EZCast-DFU Study With Portal for Application of Topical Medications	University of Miami	Robert S Kirsner	2014-05-02	United States
NCT02145962	Open Multi-center Safety & Efficacy Study of Low Frequency Magnetic Fields to Treat Unresponsive Diabetic Foot Ulcers.	Autonomous University of Morelos	Luis Enrique Alberto Cañedo Dorantes	2014-05-16	Mexico
NCT02166294	NEOX® CORD 1K vs Standard of Care in Non-healing Diabetic Foot Ulcers	Amniox Medical, Inc.		2014-06-16	United States
NCT02169167	Comparison of Resin Salve and Octenidine in Patients With Neuropathic Diabetic Foot Ulcers	Helsinki University Central Hospital	Janne J. Jokinen	2014-06-19	Poland
NCT02181621	A RCT to Compare the Effects of Two Wound Products on Biofilm Disruption in DFUs	Smith & Nephew, Inc.		2014-07-02	United States
NCT02209051	Phase IV Study to Evaluate the Efficacy of AMNIOEXCEL in Diabetic Foot Ulcers	Integra LifeSciences Corporation		2014-07-31	United States
NCT02209662	Safety and Efficacy Study of APIC-PRP in Non-healing Diabetic Foot Ulcers	Cytonics Corporation		2014-08-04
NCT02211495	ULCERS - Electrical Stimulation in Diabetic Foot Ulceration	Imperial College London		2014-08-05	United Kingdom
NCT02222376	Effect of Topic Pirfenidone in Diabetic Ulcers	Instituto Nacional de Ciencias Medicas y Nutricion Salvador Zubiran		2014-08-19	Mexico
NCT02222506	Safety Evaluation of the KLOX BioPhotonic System in Diabetic Foot Ulcers	KLOX Technologies Inc.		2014-08-19	Canada
NCT02233179	The Association Between Unprotected Standing, Walking and Wound Healing in Diabetes	University of Arizona		2014-08-08	United States
NCT02236793	A Phase 3 Clinical Trial to Assess the Effectiveness of BioChaperone PDGF-BB In the Treatment of Chronic Diabetic Foot Ulcer	Adocia		2014-09-09	India
NCT02241811	Wound Treatment With 3% Sodium Pentaborate Pentahydrate	SB Istanbul Education and Research Hospital	Erhan Aysan		Turkey
NCT02251418	Shockwave Therapy of Chronic Diabetic Foot Ulcers	Odense University Hospital	Sune Moeller Jeppesen	2014-09-25	Denmark
NCT02260609	GrafixCORE®: Open-Label Study to Evaluate the Safety and Efficacy of GrafixCORE® for Complex Diabetic Foot Wounds	Osiris Therapeutics		2014-10-06	United States
NCT02264288	Efficacy and Safety of Intramuscular PDA-002 in Subjects Who Have Diabetic Foot Ulcer With and Without Peripheral Arterial Disease	Celularity Incorporated		2014-10-02	United States
NCT02304588	Stem Cell Therapy for Patients With Vascular Occlusive Diseases Such as Diabetic Foot	Chinese PLA General Hospital		2014-11-12	China
NCT02308800	Negative Pressure Wound Therapy as a Drug Delivery System (ADANPWT)	University of Texas Southwestern Medical Center		2014-11-07	United States
NCT02312596	A Prospective, Randomized Clinical Trial of PRP Concepts Fibrin Bio-Matrix in Non-Healing Diabetic Foot Ulcers	PRP Concepts, LLC		2014-12-05	United States
NCT02328508	Hyperbaric Oxygen Therapy in Diabetics With Chronic Foot Ulcers and Improvement of Quality of Life	Chang Gung Memorial Hospital	Chen-Yu Chen	2014-12-25	Taiwan
NCT02331147	Allogenic Dermis Versus Standard Care in the Management of Diabetic Foot Ulcers	Musculoskeletal Transplant Foundation		2014-12-29	United States
NCT02334241	The Sorbact® Antimicrobial Dressing in the Holistic Wound Management Of Diabetic Foot ulCers (Phase III Study)	INRESA Pharma		2014-12-11	Czechia
NCT02344329	A Comparison of TCC-EZ Using Human Amnion Allograft vs TCC-EZ and Standard Wound Care in Treating Diabetic Foot Ulcers.	University of North Dakota	Patricia Thompson	2015-01-16	United States
NCT02352480	Effectiveness of Aurix Therapy in Diabetic Foot Ulcers	Nuo Therapeutics		2015-01-28	United States
NCT02353273	The Pharmacokinetic Study of WH-1 Ointment in Subjects With Chronic Diabetic Foot Ulcers	Oneness Biotech Co., Ltd.		2015-01-21	Taiwan
NCT02367690	Study of Safety, Tolerability, and Pharmacokinetics of Topical Selinexor (KPT-330) Diabetic Foot Ulcer (DFU) Patients	Karyopharm Therapeutics Inc		2015-02-09	New Zealand
NCT02379468	Efficacy & Safety of Pedyphar Ointment in Diabetic Foot Ulcer Treatment	European Egyptian Pharmaceutical Industries		2015-02-19	Egypt
NCT02394886	Safety of ALLO-ASC-DFU in the Patients With Diabetic Foot Ulcers	Anterogen Co., Ltd.		2015-03-03	Korea, Republic of
NCT02399826	Study of Amniotic Membrane Graft in the Management of Diabetic Foot Ulcers	Lower Extremity Institute for Research and Therapy		2015-03-23	United States
NCT02432859	Electrical Stimulation and Expression of VEGF, VEGFR-2, HIF and NO in the Diabetic Foot Ulcer	Tarbiat Modarres University	giti torkaman	2015-04-16	Iran, Islamic Republic of
NCT02452086	Low Level Laser Therapy and Expression of VEGF, NO, VEGFR-2, HIF-1伪 in Diabetic Foot Ulcers	Tarbiat Modarres University	giti torkaman	2015-05-10	Iran, Islamic Republic of
NCT02460081	Safety, Hemodynamic Effects and Efficacy of Intramuscular PDA-002 in Subjects Who Have Diabetic Foot Ulcer With Peripheral Arterial Disease	Celularity Incorporated		2015-04-21	United States
NCT02463487	Negative Pressure Wound Therapy as a Drug Delivery System	University of Texas Southwestern Medical Center		2015-04-16	United States
NCT02501538	Continuous Diffusion of Oxygen (CDO) Treatment for Healing of Diabetic Foot Ulcers	University of Texas Southwestern Medical Center	Larry Lavery	2015-06-01	United States
NCT02506452	Postmarket Study to Evaluate Biovance® in Diabetic Foot Ulcers	Alliqua BioMedical, Inc		2015-07-21	United States
NCT02538705	Safety and Efficacy Study of Neovasculgen (Pl-VEGF165) Gene Therapy in Patients With Diabetic Foot	Artgen Biotech		2015-08-30	Russian Federation
NCT02554851	Efficacy and Safety Evaluation of the Intralesional Recombinant Human Epidermal Growth Factor (rhEGF) in Subjects With Diabetic Foot Ulcer.	The Immunobiological Technology Institute (Bio-Manguinhos) / Oswaldo Cruz Foundation (Fiocruz)		2015-09-11
NCT02563522	Safety and Efficacy Study of Engensis (VM202) in the Treatment of Chronic Non-Healing Foot Ulcers		Helixmith Co., Ltd.	2015-09-28	United States
NCT02571738	Study to Evaluate the Safety and Efficacy of CHAM* for the Treatment of Diabetic Foot Ulcers	Osiris Therapeutics		2015-10-06	United States
NCT02577900	Diabetic Foot Ulcer Study on Topical Interventions	Queen Elizabeth Hospital, Hong Kong	Tsang Ka Kit	2015-10-11	China
NCT02581488	Use of Santyl in Diabetic Foot Ulcers	Smith & Nephew, Inc.		2015-10-19	United States
NCT02586519	Pressure-Sensing Insoles in the Neuropathic Ulcer Treatment Pathway	University of Calgary	Dr. Karim Manji	2015-10-22	Canada
NCT02587104	dHACM In the Treatment of Diabetic Foot Ulcers	MiMedx Group, Inc.		2015-09-25	Canada
NCT02589210	dHACM Mesh In the Treatment of Diabetic Foot Ulcers	MiMedx Group, Inc.		2015-09-25	United States
NCT02619877	Clinical Study to Evaluate Efficacy and Safety of ALLO-ASC-DFU in Patients With Diabetic Foot Ulcers	Anterogen Co., Ltd.		2015-11-30	Korea, Republic of
NCT02632877	Efficacy of Pirfenidone Plus MODD in Diabetic Foot Ulcers	University of Guadalajara	Juan Armendáriz-Borunda	2015-12-09	Mexico
NCT02632929	Prevention of Amputation in Diabetic Foot Ulcers Using Amniotic Tissue	Boise VA Medical Center	Margaret Doucette	2015-12-14	United States
NCT02652754	Safety Study to Examine the Systemic Exposure of Granexin® Gel After Topical Application to聽Diabetic聽Foot聽Ulcers	Xequel Bio， Inc.		2016-01-08	United States
NCT02657876	ExpressGraft-C9T1 Skin Tissue as a Treatment of Diabetic Foot Ulcers	Stratatech, a Mallinckrodt Company		2016-01-06	United States
NCT02664740	Standard Treatment Associated With Phage Therapy Versus Placebo for Diabetic Foot Ulcers Infected by S. Aureus	Centre Hospitalier Universitaire de Nīmes		2016-01-19	France
NCT02667327	A Study of Granexin Gel in the Treatment of Diabetic Foot Ulcer	Xequel Bio， Inc.		2016-01-26	United States
NCT02675335	Accelerated Wound Healing in Diabetic Ulcers by Sitagliptin	Medical University Innsbruck	Wolfgang-Michael Franz	2016-02-03
NCT02675855	GrafixPRIME® for the Treatment of Chronic Diabetic Foot Ulcers	Osiris Therapeutics		2016-02-01	United States
NCT02691234	Safety and Efficacy of Low Intensity Shockwave Therapy in Treating Diabetic Foot Ulcers	Hadassah Medical Organization		2016-01-31
NCT02707406	Non-healing Diabetic Foot Ulcers (DFU) Treated With SoC With or Without NEOX®CORD 1K	BioTissue Holdings, Inc		2016-02-25	United States
NCT02723539	A Trial to Assess Safety and Efficacy of Topical MBN-101 in Patients With Moderate/ Severe DFI	Microbion Corporation		2016-03-11	United States
NCT02737722	Topically Applied Bisphosphocin Nu-3 on Infected Diabetic Ulcers of Subjects With Type I or II Diabetes Mellitus	Lakewood-Amedex Inc		2016-04-05	United States
NCT02750280	A Longitudinal Study to Evaluate an Extracellular Matrix (MatriStem庐) for the Treatment of聽Diabetic聽Foot聽Ulcers	Calvary Hospital, Bronx, NY	Oscar M. Alvarez	2016-04-21	United States
NCT02783066	Novel Offloading for Diabetic Foot Ulcers With PulseFlow: A Prospective Study	Baylor College of Medicine	Bijan Najafi	2016-05-19	United States
NCT02785198	Passive Training as a Treatment for Diabetic Foot Ulcers	Herlev Hospital	Tue Smith Jørgensen	2016-05-13	Denmark
NCT02789033	Efficacy of the Combination of Isosorbide Dinitrate Spray and Chitosan in Diabetic Foot Ulcers	University of Guadalajara	Leonel Garcia Benavides	2015-03-24
NCT02796079	A Clinical Study Using Autologous Bone Marrow Stem Cell for Diabetes Related Vascular Complications	The Third Affiliated Hospital of Southern Medical University	Jie Shen	2016-05-30	China
NCT02799121	A Feasibility Study of the ReGenerCell™ Autologous Cell Harvesting Device for Diabetic Foot Ulcers	Avita Medical		2016-06-02	United Kingdom
NCT02816749	Maggot Debridement Therapy Versus Conventional Dressing Therapy to Treat Diabetic Foot Ulcers	The First Affiliated Hospital of Dalian Medical University		2016-04-26	China
NCT02818322	The Role of Telemedical Monitoring in Diabetic Foot Ulcer Care	CHU de Reims		2016-06-23	France
NCT02831075	A Clinical Study Using Adipose-derived Stem Cells for Diabetic Foot	The Third Affiliated Hospital of Southern Medical University	Jie Shen	2016-07-09	China
NCT02834858	Umbilical Cord Mesenchymal Stem Cells Infusion for Diabetes Related Vascular Complications	The Third Affiliated Hospital of Southern Medical University	Jie Shen	2016-07-09	China
NCT02844660	Dehydrated Human Umbilical Cord Allograft in the Management of Diabetic Foot Ulcers	MiMedx Group, Inc.		2016-07-08	United States
NCT02866565	Assessment of the Efficacy and Tolerance of Sub-cutaneous Re-injection of Autologous Adipose-derived REGEnerative Cells in the Local Treatment of Neuropathic Diabetic Foot ulcERs	Assistance Publique Hopitaux De Marseille		2016-08-05	France
NCT02870816	Prospective, Comparitive, Randomized Study of Allograft Versus Skin Substitute in Non-healing Diabetic Foot Ulcers	Professional Education and Research Institute		2016-08-14	United States
NCT02880592	Effect of Fresh Amniotic Membrane in the Treatment of Diabetic Foot Ulcers	Organogenesis		2016-08-23	United States
NCT02972528	The Use of Allogenic Platelet Rich Plasma for the Treatment of Diabetic Foot Ulcer	University of Jordan	Hanan Jafar	2016-11-16	Jordan
NCT02986256	Evaluation of the Management of Diabetic Foot Ulcers by Telemedicine on the Number of Hospital Days in Diabetic Patients	Centre d'Etudes et de Recherche pour l'Intensification du Traitement du Diabète		2016-11-24	France
NCT02989961	Safety and Efficacy of Resticutis Compared to Platelet-Poor Plasma for Treating Diabetic Foot Ulcers	University of Jordan	Hanan Jafar	2016-11-29
NCT02990832	Diabetes Foot Care Clinical Pathway Project - Exciton Technologies Inc	University of Alberta		2016-12-09	Canada
NCT03002155	Effects of a Exercise Program on Health Outcomes in People With Diabetic Foot Ulcers	University of Washington		2016-12-14	United States
NCT03010319	PriMatrix for the Management of Diabetic Foot Ulcers	Integra LifeSciences Corporation		2017-01-03	United States
NCT03037970	Evaluation of ABSOLVE in Diabetic Foot Ulcers	Lynch Biologics LLC		2017-01-26	Guatemala
NCT03078933	A Feasibility Study of Advance Plasma Therapy001 Plasma/Nitric Oxide Therapy for the Treatment of Diabetic Foot Ulcers	Origin Inc.		2017-02-28	United States
NCT03110796	Assessment of the Efficacy and Safety of a New Medical Device in the Local Treatment of Diabetic Foot Ulcers	Laboratoires URGO		2017-03-30	Czechia
NCT03136822	DERMALIX Efficacy on Diabetic Foot Ulcers	Dermis Pharma		2017-04-28	Turkey
NCT03137966	Effect of Deferoxamine on Wound Healing Rate in Patients With Diabetes Foot Ulcers	Karolinska University Hospital	Sergiu Catrina	2017-04-30
NCT03204149	Evaluation of Safety of Low Level Laser Device Treatment in Chronic Wounds	Medical Coherence LLC		2017-06-25	Israel
NCT03209466	Chlorhexidine Gluconate Solution at 0.125% vs Placebo for the Healing of Grade IIB Ulcers of Diabetic Foot	Universidad de Guanajuato	Jose Antonio de Jesus Alvarez Canales	2017-07-01	Mexico
NCT03215953	Offloading Interventions for Diabetic Foot Problems in Upper Egypt	Assiut University	Mohammad Hasan AbdEllah	2017-07-09	Egypt
NCT03239457	Efficacy and Safety of Heberprot-P® in Patients With Advanced Diabetic Foot Ulcer in Dasman Diabetes Institute.	Dasman Diabetes Institute		2017-08-01
NCT03248466	PRG Combined With Autologous BMMSCs for Treatment of Diabetic Foot Ulcer	Third Military Medical University	Wu Qinan	2017-08-09	China
NCT03259217	Clinical Application of Mesenchymal Stem Cells Seeded in Chitosan Scaffold for Diabetic Foot Ulcers	Assiut University	Walaa Anwar Mohamed Khalifa	2017-08-21
NCT03267784	Allogeneic ABCB5-positive Stem Cells for Treatment of DFU "Malum Perforans"	RHEACELL GmbH &; Co. KG		2017-08-17	Germany
NCT03270904	Moleculight i:X™ in Wound Healing	The Leeds Teaching Hospitals NHS Trust		2017-08-31	United Kingdom
NCT03282981	Beta Adrenergic Antagonist for the Healing of Chronic DFU	VA Office of Research and Development		2017-09-12	United States
NCT03296436	A Pilot Study to Assess the Efficacy of NEOX庐 CORD 1K庐 in the Treatment of Complex聽Diabetic聽Wounds	Johns Hopkins University		2017-09-25
NCT03312595	Clinical Outcomes After Treatment With RestrataTM Wound Matrix in Diabetic Foot Ulcers (DFU)	Acera Surgical， Inc.		2017-10-01	United States
NCT03370874	Clinical Study to Evaluate Efficacy and Safety of ALLO-ASC-DFU in Patients With Diabetic Foot Ulcers.	Anterogen Co., Ltd.		2017-11-28	Korea, Republic of
NCT03398538	Resorbable Glass Fiber Matrix in the Treatment of Diabetic Foot Ulcers	ETS Wound Care, LLC		2018-01-03	United States
NCT03483467	Omnigen DFU Pilot Study	University Hospitals of Derby and Burton NHS Foundation Trust		2018-03-16	United Kingdom
NCT03509870	Bone Marrow Derived Allogeneic Mesenchymal Stromal Cells to Non-healing Diabetic Foot Wounds	Steno Diabetes Center Copenhagen		2018-04-11	Denmark
NCT03547635	AMNIOEXCEL® Plus vs A Marketed Comparator vs SOC in the Management of聽Diabetic聽Foot聽Ulcers	Integra LifeSciences Corporation		2018-05-22	United States
NCT03626623	Diabetic Foot Ulcer Study Comparing Cytal Wound Matrix 1-Layer to Standard of Care	Integra LifeSciences Corporation		2018-06-12	United States
NCT03640988	The Effects of High Energy Acoustic Shock Wave Therapy on Local Skin Perfusion and DFUs	SANUWAVE， Inc.		2018-08-16	United States
NCT03649243	Propolis as Adjuvant in the Healing of Human Diabetic Foot Wounds	University of Talca	Jessica Zuñiga-Hernandez	2018-06-12
NCT03654989	Iontophoresis of Treprostinil to Enhance Wound Healing in Diabetic Foot Skin Ulcers	University Hospital, Grenoble		2018-08-20	France
NCT03675269	Adjunctive Hyperbaric Oxygen Therapy (HBOT) for Lower Extermity Diabetic Ulcer:	King Hamad University Hospital, Bahrain		2018-08-27	Bahrain
NCT03687320	Laser Therapy for At-Home Treatment of DIabetic Foot Ulcers (LLL&DIAB-03)	Erika Carmel ltd		2018-09-26	Israel
NCT03687580	Laser Therapy for At-Home Treatment of Diabetic Foot Ulcers - Canada	Scarborough Rouge Hospital	Rose Raizman	2018-09-26	Canada
NCT03708029	Efficacy of Human Placental Graft in Diabetic Foot Ulcers	StimLabs		2018-10-12	United States
NCT03716141	Autologous Platelets Rich Plasma (APRP) Treatment Vs Saline Dressing for the Management of Diabetic Foot Ulcer	Services Hospital, Lahore	SamiUllah	2018-07-11	Pakistan
NCT03740581	Intensive Versus Conventional Glycemic Control in Diabetic Foot Ulcer Healing	Post Graduate Institute of Medical Education and Research, Chandigarh	Aditya Dutta， MD	2018-11-05	India
NCT03742440	GrafixPL PRIME Evaluation Case Study	University of Texas Southwestern Medical Center	Larry Lavery	2018-11-09	United States
NCT03754465	Clinical Study of ALLO-ASC-SHEET in Subjects with Diabetic Foot Ulcers	Anterogen Co., Ltd.		2018-11-20	United States
NCT03788642	Low-level Laser Therapy for the Treatment of Diabetic Foot Ulcer	Mahidol University		2018-12-25	Thailand
NCT03813927	Vitamin D Treatment of Diabetic Patients With Foot Ulcers	Zealand University Hospital		2019-01-09
NCT03816618	The Healing Effects Of Honey and Hydrogel Products On The Diabetic Foot	Cyberjaya University College of Medical Sciences		2019-01-22	Saudi Arabia
NCT03827902	Diabetic Foot Ulcer and Wound Infection	University of Texas Southwestern Medical Center	Uma Gunasekaran	2019-01-17	United States
NCT03853941	Adherence to Activity Limitations in Diabetes	University of Nottingham		2019-02-22	United Kingdom
NCT03855514	Randomized Clinical Study Assessing NuShield Versus Standard of Care in Diabetic Foot Ulcers	Organogenesis		2019-02-22	United States
NCT03865394	Treatment of Chronic Wounds in Diabetic Foot Syndrome With Allogeneic Adipose Derived Mesenchymal Stem Cells	Medical University of Warsaw		2018-11-08	Poland
NCT03881254	SkinTE™ in the Treatment of Diabetic Foot Wounds	PolarityTE		2019-03-17	United States
NCT03909802	Effect of Self- and Family Management of Diabetic Foot Ulcers Programs on Health Outcomes	Universitas Muhammadiyah Yogyakarta	Sumarno Adi Subrata， PhD	2019-04-08	Indonesia
NCT03916211	Clinical Study of Adipose-derived Stem Cells in the Treatment of Diabetic Foot	Shanghai 10th People's Hospital	Maoquan Li	2019-04-10	China
NCT03993990	Effects of Empowerment-based Program on Post-discharge Glycemic Control, and Foot Ulcer	Chang Gung Memorial Hospital	Chin yenfan	2019-06-20	Taiwan
NCT03998436	Phase 3 Study to Evaluate the Safety and Efficacy of Galnobax庐 in Treating Diabetic Foot Ulcers		Novalead Pharma Private Limited	2019-06-24	India
NCT04040426	Bioactive Split Thickness Skin Allograft Versus Standard of Care in the Treatment of Diabetic Foot Ulcers	Professional Education and Research Institute	Robert Galiano	2019-07-29	United States
NCT04055064	The Effects of Nutrition Supplementation and Education on the Healing of Diabetic Foot Ulcer (DFU)	Florida State University	Raedeh Basiri	2019-08-09	United States
NCT04058639	Diabetic Foot Ulcers: Shorter Treatment Period Using Custom Felt Relief?		Helse Møre og Romsdal HF	2019-08-14	Norway
NCT04065724	Exercise for People With Peripheral Neuropathy and Diabetic Foot Ulcers - a Case Series on Feasibility and Safety	Københavns Kommune	Kajsa Lindberg	2019-03-12	Denmark
NCT04077671	CHF6467 SAD and MAD in Patients With Diabetic Foot Ulcer	Chiesi Farmaceutici S.p.A.		2019-03-28	Bulgaria
NCT04085926	Sealed Therapeutic Shoe as Treatment of Diabetic Foot Ulcers	Region Örebro County	Gustav Jarl	2019-09-02	Sweden
NCT04090008	A Randomized Trial on Platelet Rich Plasma Versus Saline Dressing of Diabetic Foot Ulcers	Mansoura University	Sameh Emile, M.D.,	2019-09-12	Egypt
NCT04098562	Efficacy of LL-37 Cream on Bacteria Colonization, Inflammation Response and Healing Rate of Diabetic Foot Ulcers	Fakultas Kedokteran Universitas Indonesia	Eliza Miranda	2019-09-18	Indonesia
NCT04104451	PHASE 1, OPEN-LABEL SAFETY STUDY OF UMBILICAL CORD LINING MESENCHYMAL STEM CELLS (CORLICYTE®) TO HEAL CHRONIC DIABETIC FOOT ULCERS	University of Colorado, Denver		2019-09-20	United States
NCT04117269	External Shoe Lift to Improve Healing and Adherence in Patients With Diabetic Foot Ulcers	Universidad Complutense de Madrid	Raúl Juan Molines Barroso	2019-10-03	Spain
NCT04134143	Multiple Applications of ExpressGraft-C9T1 Skin Tissue as a Treatment for Diabetic Foot Ulcers	Stratatech, a Mallinckrodt Company		2019-10-18	United States
NCT04176120	Cryopreserved Human Umbilical Cord (TTAX01) for Late Stage, Complex Non-healing Diabetic Foot Ulcers (AMBULATE DFU)	BioTissue Holdings， Inc		2019-11-20	United States
NCT04182451	Effect of Meso Wound Matrix in the Treatment of DFUs	SerenaGroup, Inc.		2019-11-27	United States
NCT04185558	Safety and Efficacy of ActiGraft Pro Compared to Standard of Care in DFUs	RedDress Ltd.		2019-11-12	United States
NCT04186377	Application of S26E for Diabetic Foot Ulcer Healing	National and Kapodistrian University of Athens	Alexandros Kokkinos	2019-12-02	Greece
NCT04207099	Comparing Wound Area Reduction of Non-healing DFUs Using MolecuLight i:X Versus Standard of Care	MolecuLight Inc		2019-11-29	United States
NCT04210609	Effectiveness of Vaporous Hyperoxia Therapy (VHT) in the Treatment of Chronic Diabetic Foot Ulcers	Vaporox		2019-12-19	United States
NCT04233580	Characterization of AmnioExcel Plus in Two Treatment Paradigms	University of Texas Southwestern Medical Center		2020-01-14	United States
NCT04246814	Use of Low-level Laser Therapy in the Treatment of Diabetic Foot Ulcers	Federal University of Piaui	Vinicius Saura Cardoso	2020-01-22	Brazil
NCT04257565	Wheeling to Healing: A Novel Method for Improving Healing of Diabetic Foot Ulceration	University of Saskatchewan	Audrey Zucker-Levin	2020-01-31	Canada
NCT04275804	Vibration Enhances Diabetic ULCER Healing	Chinese University of Hong Kong	Samuel KK Ling	2020-02-13
NCT04277598	A Study to Evaluate Safety and Efficacy of APO-2 at Three Different Doses in Patients With Diabetic Foot Ulcer	Aposcience AG		2020-02-18	Austria
NCT04280016	The Effect of Exercise on Wound Healing While Off-loading	Mercer University	Deborah M. Wendland	2020-02-19	United States
NCT04281992	Treatment of Diabetic Foot Ulcers With AUP1602-C		Aurealis Oy	2020-02-14	Germany
NCT04285710	Adjunctive Phototherapy Treatment of Infected Diabetic Ulcers	Boston Medical Center		2020-02-24	United States
NCT04289948	Assessing the Efficacy of Anti-staphylococcal Phages in the Management of Infected Foot Ulcers in Diabetes	University Hospitals of Derby and Burton NHS Foundation Trust		2018-09-03	United Kingdom
NCT04315909	The Effect of Platelet-Rich Plasma-Fibrin Glue in Combination With Vitamin E and C for Treatment of Non-healing Diabetic Foot Ulcers	Mashhad University of Medical Sciences	Daryoush Hamidi Alamdari	2020-03-17	Iran, Islamic Republic of
NCT04323462	Intensive Glycemic Control For Diabetic Foot Ulcer Healing	Post Graduate Institute of Medical Education and Research, Chandigarh	Ashu Rastogi	2020-03-23	India
NCT04332003	Evaluating Remote Ischemic Conditioning (RIC) and Standard of Care vs. Sham Therapy and Standard Care	SerenaGroup, Inc.		2020-03-30
NCT04336176	Evaluating Plantar Foot Pressure in a Novel Diabetic Offloading Device	University of Leeds	Anne-Maree Keenan	2020-03-26	United Kingdom
NCT04437537	Pilot Study of PHOENIX Wound Matrix® Impact on Chronic DFU Wound Microbiome	RenovoDerm		2020-05-23	United States
NCT04446767	Photobiomodulation With Polarized Light as Adjunctive Treatment in Diabetic Foot Ulcer	Cairo University	Mona Mohamed Taha	2020-05-28	Egypt
NCT04450693	Cryopreserved Human Umbilical Cord (TTAX01) for Late Stage, Complex Non-healing Diabetic Foot Ulcers (AMBULATE DFU II)	BioTissue Holdings， Inc		2020-06-25	United States
NCT04457752	Evaluating the Efficacy of Dual Layer Amniotic Membrane (Artacent®)	SerenaGroup， Inc		2020-06-30	United States
NCT04460573	Smart Boot Use to Measure Offloading Adherence	University of Southern California	David Armstrong	2020-07-01	United States
NCT04464213	Human Placental Mesenchymal Stem Cells Treatment on Diabetic Foot Ulcer	Beijing Tongren Hospital		2020-07-07
NCT04467606	Motivational Interview Based Discharge Planning for Patients With Diabetic Foot Ulcers	Chang Gung Memorial Hospital		2020-07-04	taiwan
NCT04475861	Metabolomics and Wound Healing in Diabetes	Chang Gung Memorial Hospital		2018-09-18	Taiwan
NCT04497805	Clinical Study of ALLO-ASC-SHEET in Subjects With Diabetic Wagner Grade II Foot Ulcers	Anterogen Co., Ltd.		2020-05-15	United States
NCT04567563	Remote Ischemic Conditioning and Diabetic Foot Ulcers	Des Moines University	Katherine Frush	2020-09-17
NCT04569409	Clinical Study to Evaluate Efficacy and Safety of ALLO-ASC-DFU in Patients With Diabetic Wagner Grade 2 Foot Ulcers.	Anterogen Co., Ltd.		2020-09-24	Korea, Republic of
NCT04582357	Physical Activity Assessment of Patients With Diabetic Foot Wounds	University Hospital, Lille		2020-10-05
NCT04652999	Relaxation Intervention in Patients With Diabetic Foot Ulcer	University of Minho	Gabriela Ferreira	2020-10-30	Portugal
NCT04689425	Umbilical Cord Blood Mononuclear Cell Gel in the Treatment of Refractory Diabetic Foot Ulcer	Peking University Third Hospital	Long Zhang， Dr.	2020-12-24	China
NCT04698720	Contribution of Psychological Factors in the Healing of the Diabetic Foot Ulcer	University of Minho	Maria da Graça Pereira	2020-12-30	Portugal
NCT04709419	Celliant Socks to Increase Tissue Oxygenation and Complete Wound Closure in Diabetic Foot Wounds	University of Texas Southwestern Medical Center	Larry Lavery	2021-01-11	United States
NCT04714411	Real-World Efficacy and Safety Analysis of Omadacycline for the Treatment of Diabetic Foot Infections and Acute Osteomyelitis	Methodist Health System		2021-01-14	United States
NCT04723134	Evaluation of a Folic Acid Wound Treatment (FAWT) for Chronic, Early-Stage Diabetic Foot Ulcer (DFU) Healing	Hunter Holmes Mcguire Veteran Affairs Medical Center	Joseph Boykin, MD	2021-01-20	United States
NCT04750837	Platelet Rich Plasma and Diabetic Foot Ulcer	Zagazig University	Yasser Ali Orban	2021-02-07	Egypt
NCT04755647	Nitric Oxide Footbath for Treatment of Diabetic Foot Ulcers	Sanotize Research and Development corp.		2021-02-08	Canada
NCT04791449	Exercise Enhances Wound Healing in Patients With Diabetic Foot Ulcers	University of New Mexico	Eric J Lew	2021-03-04	United States
NCT04796649	Laser Therapy for At-Home Treatment of DIabetic Foot Ulcers (LLL&DIAB-03)	Erika Carmel ltd		2021-03-11	Israel
NCT04803708	Bacteriophage Therapy TP-102 in Diabetic Foot Ulcers	Technophage， SA		2021-03-02	Israel
NCT04811989	Educational Interventions on Diabetic Foot Care	University of Minho	Gabriela Ferreira	2021-03-14	Portugal
NCT04831606	Blue Light Photobiomodulation Therapy on Neuroischemic Patients		Emoled	2021-04-02	Italy
NCT04834245	Evaluation of Diabetic Foot Wound Healing Using Hydrogel/Nano Silver-based Dressing vs. Traditional Dressing	Beni-Suef University	Magda Bayoumi	2021-04-01	Egypt
NCT04918784	Comparing Synthetic Hybrid-Scale Fiber Matrix With Standard of Care in Treating Diabetic Foot Ulcers	Acera Surgical， Inc.		2021-05-12	United States
NCT04945161	A Randomized,Double-blind,Placebo-controlled Clinical Study to Explore the Mechanism of Action of ON101 Cream in Patients With DFUs.	Oneness Biotech Co., Ltd.		2021-03-22	Taiwan
NCT04959071	Mean Healing Time of Wound After Vacuum Assisted Closure (VAC) Versus Conventional Dressing in Diabetic Foot Ulcer Patients	Bahria University	Mehwish Mooghal	2021-06-25	Pakistan
NCT04962139	Evaluate the Safety and Efficacy of ON101 Cream for the Treatment of Chronic Diabetic Foot Ulcers	Oneness Biotech Co., Ltd.		2021-07-02	United States
NCT05024656	AmnioExcel® Plus vs SOC in the Management of Diabetic Foot Ulcers	Integra LifeSciences Corporation		2021-08-23
NCT05041244	Negative Pressure Wound Therapy in Diabetic Wounds	University of Mauritius	Archana BHAW LUXIMON	2021-08-30	Mauritius
NCT05046158	Diabetic Foot Ulcers-Comparing Transforming Powder to Standard of Care	ULURU Inc.		2021-08-17	United States
NCT05071235	Quality of Life and Self-care in Patients With Diabetic Foot Ulcers Treated With Low-level Laser Therapy	Federal University of Piaui	Vinicius Saura Cardoso	2021-09-13	Brazil
NCT05074147	Comparison Between Two Durations of Antibiotherapy for Non-surgically-treated Diabetic Foot Osteomyelitis (CHRONOS-2)	Tourcoing Hospital		2021-09-29	France
NCT05076955	Evaluating the Healing of Diabetic Foot Ulcers With Compounded Anti-Infective Irrigation Therapy	University of Mississippi Medical Center		2021-09-30	United States
NCT05087758	Matrion™ Decellularized Placental Membrane in Subjects With Diabetic Foot Ulcers	LifeNet Health		2021-10-10	United States
NCT05094037	Orthotic Treatment of Diabetic Foot Ulcers	VA Office of Research and Development		2021-10-22	United States
NCT05095389	Adipose Derived Regenerative Cells In the Treatment of Diabetic Foot Ulcers	Paracrine, INC.		2021-10-15
NCT05101473	Exercise Therapy for People With a Diabetic Foot Ulcer - a Feasibility Study		Holbaek Sygehus	2021-10-18	Denmark
NCT05110092	Breathing-based Leg Resistance Exercise Improves Wound Healing, Blood Sugar and Quality of Life for Diabetic Foot Ulcers	Taipei Veterans General Hospital, Taiwan		2021-09-06	Taiwan
NCT05132179	Treating Diabetic Foot Ulcers, Comparing Two Topical Antimicrobial Agents, Dakin織s and Prontosan	Vastra Gotaland Region	Marcus Lind	2021-09-24	Sweden
NCT05145140	A Clinical Intervention Study of Tangningtongluo on Diabetic Foot Ulcer	Affiliated Hospital of Nantong University		2021-09-02	China
NCT05174806	Multi-center Study to Assess Safety, Tolerability and Efficacy of Topical Pravibismane in Moderate DFI Patients	Microbion Corporation		2021-12-14	United States
NCT05177107	Bacteriophage Therapy in Patients With Diabetic Foot Osteomyelitis	Adaptive Phage Therapeutics, Inc.		2021-03-09	United States
NCT05193929	A Clinical Investigation Evaluating Wound Closure with OptiPulse邃｢ Versus SOC in the Treatment of Non-Healing DFU's	Compedica Inc		2021-12-13	United States
NCT05198544	Clinical Trial Evaluating a Hyaluronic Acid Matrix in the Treatment of Chronic Non-healing Diabetic Foot Ulcers (DFUs)	SerenaGroup, Inc.		2022-01-05
NCT05243810	EPC Silver Wound Gel (EPC-123) Feasibility Study in the Management of Mildly Infected Diabetic Foot Ulcers	Exciton Technologies Inc.		2022-01-11	Canada
NCT05276401	Nu-3 Topical Gel for Treatment of Diabetic Foot Ulcer	Lakewood-Amedex Inc		2022-02-25	United States
NCT05316298	Diabetic Foot Osteomyelitis Treatment Using Gentamicin-loaded Calcium Sulfate-hydroxyapatite Biocomposite	University Medical Center Groningen		2022-03-30	Netherlands
NCT05324930	Evaluating the Effectiveness of Piscean Derived Collagen Dressing on Neuropathic Diabetic Foot Ulcer in T2DM Patients	Corporacion Parc Tauli	Zainab Khan	2022-04-01	Pakistan
NCT05338463	Fespixon Cream for the Treatment of Chronic Diabetic Foot Ulcers (TEXAS 1A, 2A) in Dialysis Patients	Cathay General Hospital	Chi-Ming Pu	2022-04-14	Taiwan
NCT05369052	Safety and Efficacy Study of Contezolid Acefosamil and Contezolid Compared to Linezolid Administered Intravenously and Orally to Adults With Moderate or Severe Diabetic Foot Infections (DFI)		MicuRx	2022-04-12	United States
NCT05380544	Extracorporeal Shockwave Therapy for Diabetic Foot Ulcers	Hull University Teaching Hospitals NHS Trust		2022-04-13	United Kingdom
NCT05404295	The Effect of Treatment With Umbilical Cord Blood Platelet Lysate on Diabetic Foot Ulcers	Attikon Hospital	Vaia Lambadiari, Professor	2022-05-31	Greece
NCT05415878	Impact of Removable Cast Walker Design on Usability for Patients With Diabetic Foot Ulcers	Rosalind Franklin University of Medicine and Science	Noah Rosenblatt	2022-06-08
NCT05417425	Omeza Products in Combination With Standard of Care for the Treatment of Diabetic Foot Ulcers	Omeza, LLC		2022-06-06	United States
NCT05422846	Investigation of the Effects of Different Exercise on Wound Healing in Patients w谋th Diabetic Foot Wounds	Harran University	Fatih Enzin	2022-06-06	Turkey
NCT05431660	Diabetic Foot School and Biomechanics	Ankara Yildirim Beyazıt University		2022-05-25
NCT05438251	Exploring the Effect of Fespixon Cream for the Treatment of Diabetic Foot Ulcers (TEXAS 3A, 3B)	Oneness Biotech Co., Ltd.		2022-06-24	taiwan
NCT05444842	Insulin Iontophoresis Mixed With Oleic Acid Versus Topical Insulin in Patients With Chronic Diabetic Foot Ulcer	Cairo University		2022-06-24
NCT05483777	Application of Platelet-Rich Fibrin on Diabetic Foot Wound	Abant Izzet Baysal University	Ebru ÇELEBİ	2022-07-28
NCT05506215	Randomized Clinical Study Comparing SynPath to Standard of Care in Treatment of Chronic Diabetic Foot Ulcers	PolyNovo Biomaterials Pty Ltd.		2022-08-16	United States
NCT05517863	The Effect of Combined 650 nm and Infrared Laser on Chronic Diabetic Foot Ulcer Surface Area:	Cairo University	Heidy F. Ahmed	2022-08-24	Egypt
NCT05530486	Effect of the Use of Low Intensity Therapeutic LASER	Federal University of Piaui	Vinicius Saura Cardoso	2022-09-01	Brazil
NCT05579743	Feasibility and Effectiveness of a Remote Monitoring Program for the Treatment of Diabetic Foot Ulcers	Johns Hopkins University		2022-10-11	United States
NCT05586542	Study to Assess the Safety of DERMASEAL for Diabetic Foot Ulcers	Vitruvian Medical Devices, Inc.		2022-10-16	United States
NCT05603273	Non-weight Bearing Exercise for Accelerated Healing of Diabetic Foot Ulcers	University of Michigan	Jacob Haus	2022-10-26	United States
NCT05604352	Safety Evaluation of the DiaSole Insole With Diabetic Foot Ulcers.	Kaydiar Ltd		2022-10-28
NCT05607979	Restoring Tissue and Evaluating Novel Treatments for Efficacy in Wounds	Lavior Pharma Inc.		2022-10-29	United States
NCT05608187	Evaluating Safety and Biological Effect on Wound Healing of ILP100-Topical in Subjects With Diabetic Foot Ulcers	Ilya Pharma		2022-10-03	Sweden
NCT05610865	Efficacy of Adipose Tissue Derived Stem Cells for the Treatment of Diabetic Foot Ulcers	University of the Punjab	Azra Mehmood	2022-10-26	Pakistan
NCT05613985	PHOTOFINISH: a Clinical Study To Evaluate The Efficacy And Safety Of the System VULNOFAST® Plus/VULNOLIGHT® In Addition To The Usual Care (UC) Vs UC Alone For The Treatment Of Infected Diabetic Foot Ulcers		L.Molteni 和 C. dei F.lli Alitti-Soc.di Esercizio S.p.A.	2022-11-04	Italy
NCT05661474	Fitostimoline® Hydrogel Versus Saline Gauze Dressing in Diabetic Foot Ulcers	Federico II University	Rivellese angela	2021-02-01	Italy
NCT05687656	Sterilised, Porcine Placental Tissue in the Treatment of Chronic Diabetic Foot Ulcers	ConvaTec Inc.		2022-12-02	United States
NCT05739214	The Effect of Combined Red and Infrared Lasers on Histopathology Collagen Formation in Diabetic Foot Ulcer	Cairo University	Heidy F. Ahmed	2023-02-13	Egypt
NCT05747872	Effectiveness of Buerger Allen Exercise Among Type 2 Diabetes Mellitus Patients With Foot Ulcer	Gazi University		2023-01-19	Turkey
NCT05758545	Trial to Evaluate the Safety and Effectiveness of Treatment With COMS One Device in Subjects With Diabetic Foot Ulcers	Piomic Medical		2023-02-09	United States
NCT05762432	Diabetic Foot Ulcer Research Study	Community Pharmacology Services Ltd		2023-02-17	United Kingdom
NCT05797285	Evaluating The Efficacy Of A Keratin Graft In Treating Non-Healing Diabetic Foot Ulcers	ProgenaCare Global， LLC		2023-03-09	United States
NCT05849701	Shock Wave Versus Vacuum Assisted Closure on Chronic Diabetic Foot Ulcer	Cairo University	Shaimaa Mohamed Ahmed Elsayeh	2023-04-24	Egypt
NCT05850611	The Effect of Combination Therapy of Oral MB and PRP-FG in Patients With Non-healing Diabetic Foot Ulcer	Mashhad University of Medical Sciences	Daryoush Hamidi Alamdari	2023-03-06	Iran, Islamic Republic of
NCT05883098	SDRM® vs. Collagen for Diabetic Foot Ulcers	Polymedics Innovations Inc.		2023-05-08	United States
NCT05888259	Plantar Pressure Distribution in Diabetic Foot Ulcer	Cairo University	Hany Mohamed Ibrahim Elgohary	2023-02-08	Egypt
NCT05930210	A Study to Evaluate ENERGI-F703 GEL in Diabetic Foot Ulcer	Energenesis Biomedical Co.， Ltd		2023-06-15	United States
NCT05977309	Effect of Topical Ozone on The Healing Diabetic Foot Ulcer	Universitas Harapan Bangsa	Asmat Burhan	2023-07-12	indonesia
NCT05999656	Human Cord Blood Mononuclear Cells in the Treatment of Refractory Diabetic Foot	The First Affiliated Hospital with Nanjing Medical University		2023-06-27	China
NCT06003530	Study for Treatment of Chronic Diabetic Foot Ulcers With the Investigational Allogeneic Cell Therapy Product, hOMSC200	Cytora Ltd.		2023-08-15	Israel
NCT06004219	Peer Support for Patients With Diabetic Foot Ulcers	Casa Colina Hospital and Centers for Healthcare	Emily Rosario	2023-06-30	United States
NCT06020235	Nu-3 Gel for Infected Diabetic Foot Ulcers	Lakewood-Amedex Inc		2023-08-08
NCT06020664	NOX1416 in Treatment of Chronic Non-Healing Diabetic Foot Ulcers (NTCDU)	NOxy Health Products, LLC		2023-07-10	Israel
NCT06023810	The Effect of Motivational Interviewing on Treatment Adherence, Self-Efficacy, and Satisfaction in Individuals With Diabetic Foot Ulcers	Okan University	Nida Efetürk	2023-08-10
NCT06024590	Outcomes of Irrisept Irrigation as an Adjunctive Treatment in the Management of Diabetic Foot Ulcers	Northern Illinois Foot and Ankle Specialists		2023-08-28	United States
NCT06028386	Use of AC5® Advanced Wound System in the Treatment of Diabetic Foot Ulcers	Arch Therapeutics		2023-08-26	United States
NCT06035523	Clinical Study Evaluating Wound Closure With Endoform™ and Symphony™	Aroa Biosurgery Limited		2023-08-23	United States
NCT06035536	Clinical Study Evaluating Symphony™ Versus Standard of Care in the Treatment of Non-Healing Diabetic Foot Ulcers	Aroa Biosurgery Limited		2023-08-23	United Kingdom
NCT06037369	The Short Message-based Customized Standardized	Chang Gung Memorial Hospital	Chin yenfan	2023-08-29	Taiwan
NCT06054659	CGM and DFU Healing Post-discharge	Emory University	Maya Fayfman	2023-09-19	United States
NCT06062576	Clinical Observation and Mechanism Study of Yunnan Baiyao in Different Stages of Diabetic Foot	Peking University Third Hospital	Long Zhang	2023-09-25	China
NCT06065488	Functional Ankle Taping Correction on Plantar Foot Ulcer Healing in Diabetic Patients	MTI University	Ahmed Mohamed Ahmed Abd El hady El Fahl,ph.d	2023-09-20	Egypt
NCT06092827	Feasibility and Acceptability of Non Weight-bearing Physical Activity for People With Diabetic Foot Ulceration	Université du Québec à Trois-Rivières	Magali Brousseau-Foley	2023-01-16	Canada
NCT06117436	Impact of Cilostazol Versus Cilostazol and Selenium Combination on the Healing of Diabetic Foot Ulcer Patients	Ain Shams University	Hadeer Eid Eliwa Ibrahim Fadel	2023-10-19	Egypt
NCT06140303	SkinTE® for the Treatment of Wagner 1 Diabetic Foot Ulcers (COVER DFUS II)	PolarityTE		2023-11-15	United States
NCT06150209	A Controlled Prospective Treatment Study to Evaluate the Efficacy of Vendaje.	BioStem Technologies		2023-11-21
NCT06189638	Phase II Study to Evaluate Efficacy and Safety of AMP Peptide PL-5 in Mild Infections of Diabetic Foot Ulcers	Jiangsu ProteLight Pharmaceutical & Biotechnology Co., Ltd.		2023-12-06	United States
NCT06197412	Multi-center Clinical Observation and Mechanism Study of Yunnan Baiyao in Different Stages of Diabetic Foot Ulcer	Peking University Third Hospital	Long Zhang	2023-12-17	China
NCT06231771	Safety and Efficacy of Stem Cells for Diabetic Foot Ulcer	Supergenics Life Science Sdn. Bhd.		2024-01-21
NCT06262854	Efficacy and Safety of Stimulan® for the Treatment of Diabetic Foot Osteomyelitis. The BIG D-FOOT Study	Azienda Ospedaliero-Universitaria Careggi	Matteo Monami	2024-01-30
NCT06278935	Adapting Lifestyle Offloading for DFUs	University of Southern California	Tze-Woei Tan	2024-02-16	United States
NCT06292026	Efficacy of ProgenaMatrix™ in the Management of DFUs	ProgenaCare Global, LLC		2024-02-22	United States
NCT06319287	Phase 2a Multi-Center Prospective, Randomized Trial to Evaluate the Safety & Efficacy of Topical PEP-TISSEEL for Diabetic Foot Ulcers (DFU)	Rion Inc.		2024-03-13	United States
NCT06402565	NOX1416 in Treatment of Chronic Non-Healing Diabetic Foot Ulcers	NOxy Health Products, LLC		2024-04-23	United States
NCT06403605	Bioresorbable Glass Fiber Matrix in the Treatment of Diabetic Foot Ulcers	ETS Wound Care, LLC		2024-05-03	United States
NCT06416462	Action of Photodynamic Therapy on Wound Quality and Tissue Repair in the Diabetic Foot	University of Nove de Julho	Kristianne Porta Santos Fernandes	2023-10-02	Brazil
NCT06420245	Clinical Utility of an Amniotic Membrane Allograft for Diabetic Foot Ulcer Wound Management	Legacy Medical Consultants		2024-05-14
NCT06437028	Evaluating the Efficacy of Perinatal Membrane Allografts in Addition to the Standard of Care for the Treatment of Non-healing Diabetic Foot Ulcers.	Samaritan Biologics		2024-05-24	United States
NCT06439667	Tele-Exercise Platform for Plantar Wound Healing	University of California, Los Angeles	Bijan Najafi	2024-05-28	United States
NCT06449638	Modified Platform Trial Assessing Multiple CAMPs and SOC Vs SOC Alone in the Treatment of Hard-to-Heal DFUs	StimLabs		2024-05-28	United States
NCT06450015	Comparison of Vacuum Assisted Closure and Saline Dressing in Patients With Diabetic Foot Ulcers	Children Hospital and Institute of Child Health, Lahore	Muhammad Adeel Ashiq	2024-06-04	Pakistan
NCT06455475	Derm-Maxx in Patients With Diabetic Foot Ulcers Unresponsive to Standard of Care Treatment Alone	Capsicure， LLC		2024-06-05	United States
NCT06470087	High Purity Type I Collagen Based Skin Substitute Vs Dehydrated Human Amnion/Chorion Membrane in Treatment of DFUs	Adichunchanagiri Institute of Medical Sciences, B G Nagara	Naveen Narayan	2024-05-31	India
NCT06480123	Stem Cell Derived Exome for Treatment of Diabetic Foot	Second Affiliated Hospital of Guangzhou Medical University		2024-06-23	China
NCT06487117	The Efficacy and Safety Assessment of Huafu Shengji Ointment in Patients With Diabetic Foot of Qi Deficiency and Blood Stasis Syndrome	Beijing Daxing District Hospital of Integrated Chinese and Western Medicine	cai yu	2024-06-19
NCT06502808	Hyperbaric Oxygen Therapy in Diabetic Foot	National Polytechnic Institute, Mexico	Modesto Gómez López	2024-06-20	Mexico
NCT06511596	A Prospective Trial of Non-healing Diabetic Foot Ulcers Treated With Standard Care With or Without BR-AC	BioStem Technologies		2024-07-09	United States
NCT06531512	Evaluate the Efficacy and Safety of Xianglei Tangzu Gao for the Treatment of Wagner Grade II Diabetic Foot Ulcers	Oneness Biotech Co., Ltd.		2024-07-26	China
NCT06538168	Effectiveness of a Digital Health Education on Self-Foot Care and Quality of Life Among Patients With Diabetes	Universiti Putra Malaysia	Arshed Muhammad	2024-07-31
NCT06540170	A Personalized Self-care Support Program for Primary Care Patients With Diabetic Foot Ulcer	National Healthcare Group Polyclinics	Julia Zhu Xiaoli	2024-07-27	Singapore
NCT06550596	Dehydrated Human Amnion Membrane and Standard of Care Versus Standard of Care Alone in Nonhealing Diabetic Foot Ulcers	Axolotl Biologix		2024-08-05	United States
NCT06557122	Clinical Study to Compare Two Skin Substitute Categories for Their Effectiveness to Treat Diabetic Foot Ulcers	Encoll Corp		2024-08-12	United States
NCT06564831	Evaluating the Efficacy of a Single Layer Placental-based Allograft and Standard of Care Versus Standard of Care	Applied Biologics, LLC		2024-08-15	United States
NCT06565156	Non-healing Diabetic Foot Ulcers Treated With Standard Care With or Without BR-AM	BioStem Technologies		2024-08-19	United States
NCT06572839	Amnio-Maxx in Patients With Diabetic Foot Ulcers Unresponsive to Standard of Care Treatment Alone	Capsicure， LLC		2024-08-23	United States
NCT06584617	The Purpose of This Study is to Assess Clinical Efficacy and Safety of Berovenal® Intended to Promote Treatment and to Expedite Chronic Diabetic Foot Ulcer Healing		VULM s.r.o.	2024-08-21	Germany
NCT06600724	Modified Platform Trial Evaluating PpLHACM and SOC Versus SOC Alone in the Treatment of Nonhealing DFUs	MiMedx Group, Inc.		2024-09-16	United States
NCT06616844	IDEAL: Efficacy of Porcine Placental Extracellular Matrix Augmented Plus Standard of Care (SOC) Versus SOC Alone for the Management of Diabetic Foot Ulcers	ConvaTec Inc.		2024-09-25	United States
NCT06618612	A Study to Evaluate the Efficacy of a Purified Native Type 1 Collagen Extracellular Matrix With Polyhexamethylene Biguanide Antimicrobial (PCMP) and Standard of Care Versus Standard of Care Alone in the Management of Nonhealing Diabetic Foot Ulcers (PREPARE)	Organogenesis		2024-09-26	United States
NCT06621303	Autonomous Regulatory Monocytes (OPM Cells) for the Treatment of Diabetic Foot in a Single-arm Open-label Clinical Study	Shanghai East Hospital		2024-09-29	China
NCT06664723	High Tone External Muscle Stimulation on Diabetic Foot Ulcer	Cairo University	Aya Gamal Fawzy El-Sayed	2024-10-17	Egypt
NCT06667752	Randomized Double-Blind Trial on Safety and Efficacy of Nanordica Advanced Antibacterial Wound Dressing for Diabetic Foot Ulcer	Nanordica Medical OU		2024-10-30	Spain
NCT06681428	Rising Tide - Amniotic Tissue(s) Treatments for Chronic Diabetic Foot Ulcers	Tides Medical		2024-11-04	United States
NCT06729411	Minimal Offloading Dressing for the Treatment of Plantar Diabetes-related Foot Ulcers	Universidad Complutense de Madrid		2024-12-07	Spain
NCT06759688	Role of Low Carbohydrate Nutrient in Healing of Infected Diabetic Foot	Aswan University Hospital	Sarah Magdy Abdelmohsen	2024-12-30	Egypt
NCT06767501	Clinical Trial Evaluating an Amnion Membrane Allograft for Use in the Management of Non- Healing Diabetic Foot Ulcers Versus Standard Of Care	Skye Biologics Holdings, LLC		2024-12-27	United States
NCT06808191	Effect of Magnetic Current on Ulcer Healing	Beni-Suef University	Mahmoud Awad Ramadan Elkholy	2025-01-29	Egypt
NCT06810726	Evaluate Use of Tropocells(R) Autologous Platelet-rich Fibrin (PRF) for Wagner Grade 1 and Grade 2, Mild to Mod Neuroischemic Plantar Diabetic Foot Ulcer Wound Care.	Estar Medical dba Medical Technologies， LTD		2025-01-17	United States
NCT06825884	Use of Extracellular Vesicles (EV) for Diabetic Foot Ulcers	University of Jordan	Hanan Jafar	2025-01-23	Jordan
NCT06843122	Evaluation of the Safety and Efficacy of Live ASCs in the Treatment of Diabetic Foot (FOOTCELL)	Medical University of Warsaw		2024-12-30
NCT06873646	Wound Dressing Patch with Kelulut Honey-Infused Alginate (Tri-Gnate Alginate) for Effective Wound Care Management	Prince of Songkla University	Mohd Khairul Zul Hasymi Firdaus	2025-03-03	Malaysia
NCT06916663	RCT Comparing Upper Body vs. Combined Exercise Protocols During Active Diabetic Foot Ulcer Treatment	Al Hayah University In Cairo		2025-04-01	Egypt
NCT06938685	Evaluating the Efficacy NeoThelium FT in the Treatment of Diabetic Foot Ulcers	NuScience Medical Biologics， LLC		2025-03-31
NCT06939686	Miro3D Wound Matrix Study for Diabetic Foot Ulcers and Wound Healing	Reprise Biomedical， Inc.		2025-04-15	United States
NCT06952998	Efficacy of Plasma Rich in Growth Factors (PRGF) in the Treatment of Foot Ulcers in Diabetic Patients With Peripheral Arterial Disease	Biotechnology Institute IMASD		2025-03-26	Spain
NCT06977048	Effects of an Animated Mobile Application on Diabetic Foot Ulcer Management	Saglik Bilimleri Universitesi	Mehtap Günel	2025-05-01	Turkey
NCT07014176	Nonhealing Diabetic Foot Ulcers Treated With Standard of Care (SOC) Alone or Standard of Care and Amnion-Intermediate-Chorion (AIC)	Cellution Biologics		2025-06-01	United States
NCT07046403	Multicentric RCT Comparing High Purity Type I Collagen-Skin Substitute vs dHACM in Treatment of Diabetic Foot Ulcers	Adichunchanagiri Institute of Medical Sciences, B G Nagara	Naveen Narayan	2025-06-21	India
NCT07070544	Effect of Electromagnetic Field Therapy and Customized Foot Insole on Peripheral Circulation and Ankle-Brachial Pressure Index in Patients With Diabetic Foot Ulcer	South Valley University	Ibrahim Abuzaid	2025-06-08
NCT07086443	Randomized Evaluation of Nonhealing Diabetic Foot Ulcers With Exclusive Wound Therapy	Sequence LifeScience, Inc.		2025-07-11	United States
NCT07096934	Controlled Trial to Evaluate the Safety and Efficacy of CYWC628 (Human Dermal Fibroblast Spheroids) for the Treatment of Refractory Diabetic Foot Ulcers Compared With Standard of Care	FibroBiologics		2025-07-09
NCT07099482	"Ultrasound-Enhanced Propolis Therapy for Healing Diabetic Foot Wounds"	Sinai University	Amany Gomaa Atiaa	2025-07-25
NCT07109895	Custom Insole With Transcutaneous Electrical Nerve Stimulation on Clinical Outcomes of Diabetic Foot Ulcers	University of Lahore	Ayesha Jamil	2025-07-31	Pakistan
NCT07111741	Comparison of Posterior Slab Cast With Total Contact Cast in the Management of Diabetic Foot Ulcers	ILS Hospital, Salt Lake	Ghanshyam Goyal	2025-07-14	India

## Sheet: PubMed
PMID	Title	Periodical	Published time
PMID：40299441	Cellular Versus Acellular Matrix Products for Diabetic Foot Ulcer Treatment: The Dermagraft and Oasis Longitudinal Comparative Efficacy Study (DOLCE)-A Randomized Clinical Trial	Diabetes Care	2025
PMID： 39709113	The impact of cold application on pain and comfort during the process of diabetic foot care.	Diabetes Research And Clinical Practice	2025
PMID： 36245145	Novel Topical Esmolol Hydrochloride (Galnobax) for Diabetic Foot Wound: Phase 1/2, Multicenter, Randomized, Double-Blind, Vehicle-Controlled Parallel-Group Study	Advances in Wound Care	2023
PMID： 37184839	Topical Esmolol Hydrochloride as a Novel Treatment Modality for Diabetic Foot Ulcers: A Phase 3 Randomized Clinical Trial.	Jama Network Open	2023
PMID： 36162373	Evaluation of the therapeutic efficacy of dressings with ZnO nanoparticles in the treatment of diabetic foot ulcers.	Biomedicine & Pharmacotherapy	2022
PMID：36079822	Effects of Nutrition Intervention on Blood Glucose, Body Composition, and Phase Angle in Obese and Overweight Patients with Diabetic Foot Ulcers	Randomized Controlled Trial	2022
PMID： 35796769	The Use of Point-of-Care Bacterial Autofluorescence Imaging in the Management of Diabetic Foot Ulcers: A Pilot Randomized Controlled Trial	Diabetes Care	2022
PMID：35765085	Novel topical allogeneic bone-marrow-derived mesenchymal stem cell treatment of hard-to-heal diabetic foot ulcers: a proof of concept study	Stem Cell Research & Therapy	2022
PMID：35745123	Improving Dietary Intake of Essential Nutrients Can Ameliorate Inflammation in Patients with Diabetic Foot Ulcers	Nutrients	2022
PMID： 35149167	Comparing the standard surgical dressing with dehydrated amnion and platelet-derived growth factor dressings in the healing rate of diabetic foot ulcer: A randomized clinical trial	Diabetes Research And Clinical Practice	2022
PMID： 33713718	Therapeutic effect of continuous diffusion of oxygen therapy combined with traditional moist wound dressing therapy in the treatment of diabetic foot ulcers	Diabetes Research And Clinical Practice	2021
PMID： 33200488	The effects of curcumin intake on wound healing and metabolic status in patients with diabetic foot ulcer: A randomized, double-blind, placebo-controlled trial.	Phytotherapy Research	2021
PMID：32672829	Effect of Cold Atmospheric Plasma Therapy vs Standard Therapy Placebo on Wound Healing in Patients With Diabetic Foot Ulcers: A Randomized Clinical Trial	Jama Network Open	2020
PMID：31903299	Wound Conforming Matrix Containing Purified Homogenate of Dermal Collagen Promotes Healing of Diabetic Neuropathic Foot Ulcers: Comparative Analysis Versus Standard of Care	Advances in Wound Care	2020
PMID： 31536746	Collagen dressing in the treatment of diabetic foot ulcer: A prospective, randomized, placebo-controlled, single-center study	Diabetes Research And Clinical Practice	2019
PMID： 30243803	LeucoPatch system for the management of hard-to-heal diabetic foot ulcers in the UK, Denmark, and Sweden: an observer-masked, randomised controlled trial	Lancet Diabetes & Endocrinology	2018
PMID： 29902542	Topical epidermal growth factor spray for the treatment of chronic diabetic foot ulcers: A phase III multicenter, double-blind, randomized, placebo-controlled trial	Diabetes Research And Clinical Practice	2018
PMID： 29193662	The beneficial effects of probiotic administration on wound healing and metabolic status in patients with diabetic foot ulcer: A randomized, double-blind, placebo-controlled trial.	Diabetes-metabolism Research And Reviews	2018
PMID： 29187423	The Effect of Telemedicine Follow-up Care on Diabetes-Related Foot Ulcers: A Cluster-Randomized Controlled Noninferiority Trial	Diabetes Care	2018
PMID： 28371685	Angiogenic effects of low-intensity cathodal direct current on ischemic diabetic foot ulcers: A randomized controlled trial	Diabetes Research And Clinical Practice	2017
PMID： 26116717	A Randomized Controlled Trial Comparing Telemedical and Standard Outpatient Monitoring of Diabetic Foot Ulcers	Diabetes Care	2015

## Sheet: ChiCTR 
ChiCTR	Title	The unit of application	Superintendent	Time of registration
ChiCTR1800016368	注射用鼠神经生长因子治疗糖尿病足的有效性和安全性II.a期临床试验	浙江大学医学院附属第二医院	韩春茂	2018-05-28
ChiCTR1900024557	基于“祛邪生肌”法分期论治中药外洗干预糖尿病足多重感染性创面的临床研究	成都中医药大学附属医院	龚光明	2019-07-16
ChiCTR1900024934	糖尿病伤口愈合软膏缓解糖尿病足皮肤损伤作用有效性及安全性评估的临床研究	青岛大学附属医院	赵婷	2019-08-04
ChiCTR1900025287	中药内服促进糖尿病足慢性创口愈合的临床研究	河北中石油中心医院	刘峰	2019-08-21
ChiCTR2000029230	二肽基肽酶 4 抑制剂对糖尿病足溃疡的治疗研究	四川大学华西医院	冉兴无	2020-01-19
ChiCTR2000030671	互联网结合延续性护理对糖尿病足创面愈合的影响	武汉大学中南医院	刘丽丽	2020-03-09
ChiCTR2000033263	自制简易负压引流装置治疗糖尿病足溃疡的临床研究	西南医科大学附属医院	徐玲	2020-05-25
ChiCTR2000035975	糖尿病足肌腱变性坏死症（筋疽）精准诊治方案研究	上海中医药大学附属岳阳中西医结合医院	张磊	2020-08-21
ChiCTR2000036822	茵陈清筋方对糖尿病足坏疽相关炎症因子和肠道菌群的影响	上海中医药大学附属岳阳中西医结合医院	张磊	2020-08-25
ChiCTR2000037075	难治性（Wagner3~5级）糖尿病足溃疡的中医精准外治方案研究	上海中医药大学附属曙光医院	柳国斌	2020-08-26
ChiCTR2000039327	糖尿病足中西医结合防治方案的循证评价及疗效机制研究——橡皮生肌膏联合复方菠萝蛋白酶化腐生肌筋之血化促进糖尿病足肌腱暴露创面愈合的循证评价研究	天津中医药大学第二附属医院	张朝晖	2020-10-23
ChiCTR2000041443	复方黄柏液治疗糖尿病足感染	北京中医药大学东直门医院	鞠上	2020-12-26
ChiCTR2100041962	片仔癀胶囊治疗糖尿病足的临床试验	中南大学湘雅三医院	莫朝晖	2021-01-10
ChiCTR2100043815	Buerger运动联合维生素D治疗糖尿病足的临床研究	太原钢铁（集团）有限公司总医院	张伟	2021-03-04
ChiCTR2100043988	骨水泥、封闭负压引流敷料促进糖尿病足创面愈合的随机对照研究	遵义医科大学附属医院	魏在荣	2021-03-06
ChiCTR2100046179	脐带间充质干细胞治疗糖尿病足安全性和有效性的单中心、双盲、前瞻性、随机对照临床研究	长海医院	朱峰	2021-05-08
ChiCTR2100046622	糖尿病足溃疡延续居家伤口照护实践的效果及安全性研究——Ⅲ型安尔碘敷料应用	中山大学附属孙逸仙纪念医院	麦梨芳	2021-05-23
ChiCTR2100046769	纳米级富集血小板血浆治疗糖尿病足溃疡的研究	浙江大学医学院附属邵逸夫医院	林贤丰	2021-05-28
ChiCTR2100047496	中医内外合治糖尿病足溃疡的疗效研究	上海中医药大学附属曙光医院	柳国斌	2021-06-20
ChiCTR2100048766	自体富血小板凝胶联合局部外用噻吗洛尔治疗糖尿病足溃疡的随机对照研究	海南医学院第二附属医院	陈宗存	2021-07-16
ChiCTR2100049844	Fasudil促进糖尿病足创面愈合临床疗效研究	复旦大学附属中山医院青浦分院	李旭	2021-08-10
ChiCTR2100051669	针对行为学的社会网络干预对糖尿病足患者代谢控制及溃疡复发率影响的随机对照研究	南方医科大学南方医院	曹瑛	2021-09-30
ChiCTR2100052646	拔毒生肌散治疗糖尿病足溃疡的多中心、随机、平行对照临床研究	华中科技大学同济医学院附属梨园医院	付小兵 姜玉峰 李炳辉	2021-11-03
ChiCTR2100052877	三黄消炎方治疗糖尿病足（筋疽）的作用机制研究	上海中医药大学附属上海市中西医结合医院	章智慧	2021-11-06
ChiCTR2100053260	活性羊膜微型支架治疗糖尿病足溃疡的安全性和有效性研究	海军军医大学第一附属医院	纪世召	2021-11-17
ChiCTR2200055587	局部使用马来酸噻吗洛尔眼药水治疗糖尿病足溃疡的有效性和安全性研究	四川大学华西医院	冉兴无	2022-01-14
ChiCTR2200055885	人脐带间充质干细胞输注治疗糖尿病足溃疡的临床研究	十堰市太和医院	张澈	2022-01-22
ChiCTR2200059117	糖尿病足患者心身干预	四川大学华西医院	冉兴无	2022-04-25
ChiCTR2200059283	消毒愈肌膏治疗糖尿病足皮肤溃疡的临床研究	华北理工大学	李旗	2022-04-28
ChiCTR2200059417	炎症在糖尿病足患者中导致伤口难愈的作用研究	复旦大学附属中山医院青浦分院	汪涛	2022-04-29
ChiCTR2200061144	箍围膏改善糖尿病足创周炎症反应的临床研究	北京中医药大学东直门医院通州院区	鞠上	2022-06-15
ChiCTR2200061652	一项评价重组人血小板源生长因子凝胶（rhPDGF-BB）在糖尿病足溃疡患者中的初步有效性和安全性的、多中心、随机、双盲、安慰剂对照的II.期临床研究	首都医科大学附属北京同仁医院内分泌科	杨金奎	2022-06-30
ChiCTR2200063554	三黄珍珠膏治疗糖尿病足溃疡的临床研究	北京中医药大学东直门医院通州院区	李友山	2022-09-10
ChiCTR2300068623	一项评估轻中度糖尿病足溃疡感染创面修复因素的探索性临床研究	南京医科大学附属逸夫医院	刘煜	2023-02-25
ChiCTR2300069248	重组人胶原蛋白凝胶敷料应用于糖尿病足溃疡创面的安全性和有效性的临床研究	复旦大学附属华山医院	鹿斌	2023-03-10
ChiCTR2300069537	富氢水在糖尿病足溃疡愈合中的作用及机制研究	山东第一医科大学第二附属医院	丁晓琳	2023-03-20
ChiCTR2300071989	光催化产氢水凝胶敷料在糖尿病足溃疡愈合中的作用研究	山东第一医科大学第二附属医院	丁晓琳	2023-05-31
ChiCTR2300072135	骨水泥敷料联合负压封闭引流技术治疗糖尿病足溃疡临床疗效观察	遵义医科大学附属医院	魏在荣	2023-06-05
ChiCTR2300073315	口服鱼油对糖尿病足溃疡患者伤口愈合和炎症水平影响的随机双盲安慰剂对照研究	中国人民解放军陆军军医大学第二附属医院	王建	2023-07-06
ChiCTR2400081658	GM-CSF治疗糖尿病足溃疡的临床效应及机制探讨	华中科技大学同济医学院附属同济医院	邵诗颖	2024-03-07
ChiCTR2400081872	基于circCHFR介导的综合调节网络探讨橡皮生肌膏促进糖尿病足创面愈合的机制研究	天津市滨海新区中医医院	侯振宇	2024-03-14
ChiCTR2400082390	微环境pH调适对糖尿病足溃疡创面康复的效果评价	复旦大学附属华东医院	白姣姣	2024-03-27
ChiCTR2400083620	胰高血糖素样肽-1通过PI3K/Akt/FoxO1信号通路促进糖尿病足溃疡愈合的治疗效应及机制探讨	华中科技大学同济医学院附属同济医院	邵诗颖	2024-04-29
ChiCTR2400084491	伤科黄水治疗糖尿病足溃疡临床有效性与作用机制研究	佛山市中医院	雷凯君, 柯威	2024-05-17
ChiCTR2400084926	紫朱软膏对糖尿病足溃疡的临床疗效研究	上海中医药大学附属曙光医院	柳国斌	2024-05-28
ChiCTR2400087789	磷酸瑞格列汀促进糖尿病足溃疡愈合的多中心随机双盲安慰剂对照临床研究	中国人民解放军陆军军医大学第一附属医院	隆敏	2024-08-05
ChiCTR2400088733	威伐光联合护理干预对糖尿病足溃疡愈合影响的随机对照研究	首都医科大学宣武医院	高喜翔	2024-08-26
ChiCTR2500095376	A-PRF治疗糖尿病足难愈性创面	空军特色医学中心	朱迪	2025-01-07
ChiCTR2500095622	空气压力波治疗仪应用于糖尿病足病骨水泥植入术后治疗	江苏省苏北人民医院	徐刚	2025-01-09
ChiCTR2500096850	胰高血糖素样肽-1对促进糖尿病足溃疡愈合的安全性和有效性研究	华中科技大学同济医学院附属同济医院	邵诗颖	2025-02-07
ChiCTR2500098994	抗生素骨水泥通过Masquelet诱导膜对糖尿病足溃疡血管新生的作用及初步机制的研究	中国人民解放军空军军医大学第一附属医院	陶克	2025-03-17
ChiCTR2500100216	基于“TREM2-MAPL/AP-1/LIF”信号通路探讨黄油纱促进糖尿病足溃疡愈合的作用机制	佛山市中医院	王甫能	2025-04-06
ChiCTR2500103516	外用雌激素协同外用生长因子对糖尿病足溃疡愈合的有效性和安全性研究	温州医科大学附属第一医院	洪静	2025-05-30
ChiCTR2500104914	探索AAD治疗改善糖尿病足溃疡愈合的RCT研究	上海市第五人民医院	杨敏	2025-06-25
ChiCTR-ICR-15006266	自体富血小板凝胶治疗糖尿病足溃疡中microRNA调控的时空异质性	四川大学华西医院	冉兴无	2015-02-01
ChiCTR-INR-17013540	应用自体纳米脂肪联合富血小板纤维蛋白治疗糖尿病足部难愈创面的优效性与安全性的随机、开放、平行对照临床研究	广东医科大学附属医院	张培华	2017-11-25
ChiCTR-IOR-15006154	糖尿病足溃疡感染患者临床感染症状消失后是否可以停用抗生素——一项随机对照临床研究	天津医科大学代谢病医院糖尿病足科	王鹏华	2015-03-28
ChiCTR-IOR-15006612	创面负压治疗对糖尿病足创面成纤维细胞向肌成纤细胞转化及对细胞外纤维连接素沉积的影响	中国人民解放军白求恩国际和平医院内分泌科	朱旅云	2015-06-17
ChiCTR-IOR-15006860	局部应用一种融合蛋白治疗糖尿病足的临床研究	中国人民解放军济南军区总医院	陈庆莹	2015-08-02
ChiCTR-IOR-17012855	生物型创面基质材料治疗糖尿病足溃疡的安全性和有效性的多中心、随机、开放、阳性平行对照、优效性验证临床试验	广州昕生医学材料有限公司	陈大鹏	2017-09-30
ChiCTR-IPR-15007182	复方黄柏液治疗糖尿病足创面的疗效及机制研究	天津医科大学代谢病医院	徐俊	2015-10-11
ChiCTR-OOR-15006056	运动治疗在糖尿病足溃疡合并外周动脉病变患者中的作用	天津医科大学代谢病医院	王鹏华	2015-03-09
ChiCTR-TRC-12002509	组织工程皮肤治疗糖尿病足（修复期）的安全性和有效性研究	陕西艾尔肤组织工程有限公司	关小宏	2012-09-11
ChiCTR-TRC-13003399	创面负压治疗通过ERK1/2信号通路促进糖尿病足创面愈合	中国人民解放军白求恩国际和平医院内分泌科	杨少玲，朱旅云	2013-07-31
ChiCTR-TRC-13003617	两种局部应用胰岛素治疗方法对糖尿病足部溃疡的临床疗效随机单盲对照研究	武汉青山武钢第二职工医院	王秀红	2013-09-16
